# Supplementary material for: Hemoglobin Trajectories on SGLT2 Inhibitor Therapy in Heart Failure: Anemia Marks Adverse Prognosis While Erythrocytosis Is Transient and Not Associated with Adverse Outcomes
Source: J Clin Med. 2026 Jul 13;15(14):5465. doi: 10.3390/jcm15145465 (PMC13412759; doi:10.3390/jcm15145465)
Supplement: Supplementary file 1 [file jcm-15-05465-s001.zip]

Archive with 1 entries (1 files):
- jcm-4383158-supplementary.pdf
